# Supplementary material for: Phenotypic Changes in T Cell and Macrophage Subtypes in Perivascular Adipose Tissues Precede High-Fat Diet-Induced Hypertension
Source: Front Physiol. 2021 Mar 17;12:616055. doi: 10.3389/fphys.2021.616055 (PMC8010306; doi:10.3389/fphys.2021.616055)
Supplement: Supplementary file 2 [file Table_2.XLSX]

## Sheet: Sheet1
Figure 1B					Figure 1D
CD unique	HFD unique	Diet-independent			Male unique	Female unique
PGF	ITGA1	AOC3			CD46	LEP
ARTN	ROCK1	LEP			DPP4	TREM3
PF4	CCR3	CALCA			GCSAM	ADORA1
THY1	RARRES2	STK39			MOSPD2	RBP4
CCL24	EDN1	PTGER3			ANXA1	ADIPOQ
CCL12	CCL2	VEGFB			KITLG	MPO
RT1-M6-2	CCL11	CD99L2			ADAM10
FCER1A	CCL7	THBS1			PDGFD
APCS	C1QBP	LGALS9			STAP1
C9	PODXL2	CXCL14			CD200R1
C8A	CCL3	PLA2G7			S100A9
RT1-CE10	DYSF	ADORA1			CCR5
BST2	AGER	CXCR2			EMILIN1
APOA1	PDGFB	MST1			ADA
IL2RA	CCL4	CXCL10			P2RY12
APOA2	JAM3	CXCL13			DNM1L
WNT4	ANXA1	CD59			POLR3G
KNG2	DUSP1	TNFSF13B			MMP12
BATF2	CXCL12	GIMAP5			FCER1A
UBD	PDE4B	RT1-T24-4			SH2B2
BATF3	RPS19	RGCC			CD36
BCL3	TREM3	C4BPA			PLA2G4A
ZBTB16	SPNS2	RT1-S3			RC3H2
IFITM3	CXCL9	DUSP10			PTPRC
GZMM	JAML	ANGPT1			RAP1A
PPARGC1B	DDT	SUCNR1			POLR3F
ANK1	TRPV4	GPAM			DDX1
HBA-A1	CCL6	TSHR			MALT1
CITED2	F2RL1	EBI3			CD55
	VEGFA	TRPV1			ULBP1
	CH25H	IRS2			DHX36
	ADA	NDRG1			C4A
	PADI2	IGF1			TFRC
	CXCR3	OAS1B			KCNN4
	GREM1	STAR			MNDA
	CCR7	FGA			IRF7
	S1PR1	SERPINA3N			AIM2
	FLT1	APOE			APPL1
	TLR8	KDM5D			NFAM1
	CFD	RAB3B			SIRT1
	RSAD2	F2			IL18R1
	RT1-T24-3	PIK3CB			MATR3
	PLSCR1	SCIN			FCNB
	HAVCR2	RBP4			TLR4
	DENND1B	ADIPOQ			CFH
	PHB	IL1F10			SAMSN1
	LCP2	SFXN1			ANGPT1
	CTLA4	MB			THOC1
	ITK	BNIP3			YTHDF3
	TEK	MPO			APOA1
	FCGR2B	OAS1I			IL2RA
	RIF1				ZFP35
	HRG				CNOT7
	BRAF				XRCC4
	CD274				ATP7A
	PRKCH				FGF10
	CEACAM1				CBFB
	HPX				CFTR
	CGAS				PIBF1
	FCNA				SUCNR1
	HSPD1				NBN
	EIF2B3				NCK1
	FCNB				JAG2
	XBP1				LEPR
	PARK7				CASP1
	CD4				PLA2G2A
	PSEN2				CD33
	CFP				CD48
	CD38				BMI1
	OTOP1				CASP3
	IGF2				LIG4
	PGLYRP4				DLG1
	IL10				PIK3R1
	FOXF1				ATM
	ZBTB7B				IL7
	CD2				DNAJB9
	ADGRF5				SP3
	LST1				APC
	SIGLEC10				MRGPRX2
	FGF10				CDH17
	TLR7				PPP2R3C
	CDK6				BMP4
	HYAL2				SLC4A1
	ADGRG3				IPO7
	JUN				EIF2AK2
	CTSC				LOC685067
	CD6				OASL
	WNT1				RPS6KB1
	NRARP				IFIT1BL
	TREML2				DDX3X
	TCF7L2				MID2
	JAG2				LCN2
	LEPR				CYP3A9
	HSH2D				TRIM59
	LRRC32				OAS2
	CD33				SERPINA3N
	CXCR4				SYNCRIP
	MPL				RAB8B
	ADK				ACVR2A
	LEF1				HIF1A
	IFNK				USP15
	PDE5A				PUM2
	SH3KBP1				CDC73
	NTRK1				GABPA
	DOCK11				SERPINC1
	PIK3R1				IREB2
	DLL1				TMOD3
	CD151				ARID4A
	DLL4				TCEA1
	CD180				ELMOD2
	PURA				CHUK
	SSTR1				NCR1
	CEBPA				PMAIP1
	IL2RG				IFI44L
	LGALS1				ALCAM
	TSLP
	SH2D2A
	BMP4
	RORA
	CD300LF
	GCH1
	FGB
	PRKD1
	TRIM30C
	OASL
	KIF5B
	MSRB1
	IFITM1
	OAS1A
	OAS2
	MX2
	MX1
	OAS3
	BCL6B
	IL31RA
	POMC
	GPR68
	ZBTB46
	ETS1
	ZPBP2
	LRRC17
	LOC294154
	ZFP36
	TMBIM6
	HSPA9
	SLC11A2
	SLC25A38
	TCIM
	KCNJ8
	RTP4
	ACE
	IFIT3
	CD7
	ADGRE1
	CHST3
